# Supplementary material for: Two new agaricoid species of the family Clavariaceae (Agaricales, Basidiomycota) from China, representing two newly recorded genera to the country
Source: MycoKeys. 2019 Aug 21;57:85–100. doi: 10.3897/mycokeys.57.36416 (PMC6713665; doi:10.3897/mycokeys.57.36416)
Supplement: XML Treatment for Camarophyllopsis olivaceogrisea [file mycokeys.57.36416-treatment1.xml]

<!DOCTYPE tp:taxon-treatment
  PUBLIC "-//TaxonX//DTD Taxonomic Treatment Publishing DTD v0 20100105//EN" "tax-treatment-NSO.dtd">
<tp:taxon-treatment xmlns:tp="http://www.plazi.org/taxpub"><tp:treatment-meta><kwd-group><label>Taxon classification</label><kwd><named-content xmlns:xlink="http://www.w3.org/1999/xlink" content-type="kingdom">Fungi</named-content></kwd><kwd><named-content xmlns:xlink="http://www.w3.org/1999/xlink" content-type="order">Agaricales</named-content></kwd><kwd><named-content xmlns:xlink="http://www.w3.org/1999/xlink" content-type="family">Clavariaceae</named-content></kwd></kwd-group><mixed-citation publication-type="journal"><person-group><name><surname>Zhang</surname><given-names>Ming</given-names></name><name><surname>Wang</surname><given-names>Chao-Qun</given-names></name><name><surname>Li</surname><given-names>Tai-Hui</given-names></name></person-group><article-title>Two new agaricoid species of the family <tp:taxon-name><tp:taxon-name-part taxon-name-part-type="family">Clavariaceae</tp:taxon-name-part></tp:taxon-name> (<tp:taxon-name><tp:taxon-name-part taxon-name-part-type="order">Agaricales</tp:taxon-name-part></tp:taxon-name>, <tp:taxon-name><tp:taxon-name-part taxon-name-part-type="phylum">Basidiomycota</tp:taxon-name-part></tp:taxon-name>) from China, representing two newly recorded genera to the country</article-title><source>MycoKeys</source><day>21</day><month>8</month><year>2019</year><volume>57</volume><fpage>85</fpage><lpage>100</lpage><pub-id pub-id-type="doi">10.3897/mycokeys.57.36416</pub-id></mixed-citation></tp:treatment-meta><tp:nomenclature><tp:taxon-name><object-id xmlns:xlink="http://www.w3.org/1999/xlink" content-type="arpha" xlink:type="simple">5A0FF714F3665916AD0EB0738BAE6B88</object-id>
            <tp:taxon-name-part taxon-name-part-type="genus" reg="Camarophyllopsis">Camarophyllopsis</tp:taxon-name-part>
            <tp:taxon-name-part taxon-name-part-type="species" reg="olivaceogrisea">olivaceogrisea</tp:taxon-name-part>
            <object-id xmlns:xlink="http://www.w3.org/1999/xlink" content-type="mycobank" xlink:type="simple">MB831122</object-id>
          </tp:taxon-name><tp:taxon-authority>Ming Zhang, C.Q. Wang &amp; T.H. Li</tp:taxon-authority><tp:taxon-status xmlns:xlink="http://www.w3.org/1999/xlink" xlink:type="simple">sp. nov.</tp:taxon-status><xref ref-type="fig" rid="F2">Figs 2a–b</xref><xref ref-type="fig" rid="F3">, 3</xref></tp:nomenclature><tp:treatment-sec sec-type="etymology" id="SECID0ETMAE"><title>Etymology.</title><p>The epithet “<italic>olivaceogrisea</italic>” refers to the olive-gray pileus color.</p></tp:treatment-sec><tp:treatment-sec sec-type="diagnosis" id="SECID0EDNAE"><title>Diagnosis.</title><p>This new species is morphologically distinguished from other taxa in the genus by its smaller basidiomata, greenish gray to dull green pileus, white and short decurrent lamellae, and broadly elliptic basidiospores.</p></tp:treatment-sec><tp:treatment-sec sec-type="material" id="SECID0EINAE"><title>Type.</title><p>CHINA. Guizhou Province: Leishan County, Leigongshan National Nature Reserve, alt. 1260 m, 22 July 2014, M. Zhang (holotype: GDGM44519!).</p></tp:treatment-sec><tp:treatment-sec sec-type="description" id="SECID0ENNAE"><title>Description.</title><p>Basidiomata small-sized. Pileus 7–12 mm broad, hemispherical, convex to plano-convex at first, then gradually applanate, becoming depressed at disc when mature, non-striate to weakly striate; margin slightly inflexed at first, soon straight, slightly crenate or lacerate when mature; surface matt, velvety, hygrophanous, greenish gray (or olive gray) to dull green (27D 2–30D2, 27D3–30D3, 27E2–30E2, 27E3–30E3), often paler at margin. Flesh 1–3 mm thick in the stipe, white to grayish <!--PageBreak -->white, unchanging when exposed. Lamellae 1–2 mm deep, L = 20–34, l = 1–3, short to moderately decurrent, white to weakly grayish white (1A1–1B1) at first, white to weakly greenish white (27A2–30A2) when mature, unchanging when bruised; edge entire, concolorous with the sides. Stipe 13–25 × 1.5–2.5 mm, central, cylindrical and becoming narrower downwards; glabrous and shiny, hardly tomentulose or pruinose, hygrophanous, white to greenish white at first (28A1–28A2, 29A1–29A2), becoming greenish white to light greenish gray (28A2–28B2, 29A2–29B2) when mature and in dry condition. Odor none. Taste mild.</p><p>Basidiospores [60/2/2] 4–5.5(–6) × 3.5–4.5(–5) μm, av. 4.6 × 3.8 μm, Q = (1.12)1.14–1.28(1.43), av. Q = 1.21 ± 0.08, broadly ellipsoid, hyaline, smooth, inamyloid, thin-walled. Basidia 4-spored, occasionally 2-spored, (10–)15–26(–30) × 5–7 μm, <!--PageBreak -->av. 24.5 × 5.8 μm, hyaline, narrowly clavate, attenuated and ﬂexuous toward base, sterigmata up to 4 μm long. Basidioles cylindrical to narrowly clavate, often ﬂexuous, obtuse, (18–)20–37.5(–40) × 6–8 μm, av. 23 × 6.8 μm. Pleurocystidia absent. Marginal cells on the lamellar edges not well differentiated, similar to basidioles on lamellar sides. Lamellar trama composed of sub-parallel or occasionally interwoven and irregularly inflated hyphae (23–)35–50(–104) × 4–8(–10) μm, av. 46.5 × 7 μm. Pileipellis a cutis of numerous repent branched hyphal 4–8 μm wide, with terminal chains of ellipsoid or cylindrical cells. Pileus trama composed of cylindrical and occasionally branched hyphae (23–)35–50(–70) × (4–)6–10 μm, av. 45.5 × 7.6 μm. Stipitipellis formed of parallel, thin-walled and narrow hyphae 3–8 μm diam. Caulocystidia not observed. Clamp connections absent in all tissues.</p><fig id="F2" position="float" orientation="portrait"><object-id xmlns:xlink="http://www.w3.org/1999/xlink" content-type="doi" xlink:type="simple">10.3897/mycokeys.57.36416.figure2</object-id><object-id xmlns:xlink="http://www.w3.org/1999/xlink" content-type="arpha" xlink:type="simple">D24B6488C37656388AA45ED5D0CB840A</object-id><label>Figure 2.</label><caption><p><bold>a, b</bold> Basidiomata of <italic><tp:taxon-name><tp:taxon-name-part taxon-name-part-type="genus" reg="Camarophyllopsis">Camarophyllopsis</tp:taxon-name-part> <tp:taxon-name-part taxon-name-part-type="species" reg="olivaceogrisea">olivaceogrisea</tp:taxon-name-part></tp:taxon-name></italic> (GDGM44519, holotype) <bold>c–f</bold> basidiomata of <italic><tp:taxon-name><tp:taxon-name-part taxon-name-part-type="genus" reg="Hodophilus">Hodophilus</tp:taxon-name-part> <tp:taxon-name-part taxon-name-part-type="species" reg="glaberripes">glaberripes</tp:taxon-name-part></tp:taxon-name></italic> (e. GDGM72518, holotype). Scale bars: 20 mm (<bold>a, b</bold>); 50 mm (<bold>c–f</bold>).</p></caption><graphic xmlns:xlink="http://www.w3.org/1999/xlink" xlink:href="mycokeys-57-085-g002.jpg" position="float" orientation="portrait" xlink:type="simple" id="oo_327573.jpg"><uri content-type="original_file" xlink:type="simple">https://binary.pensoft.net/fig/327573</uri></graphic></fig><fig id="F3" position="float" orientation="portrait"><object-id xmlns:xlink="http://www.w3.org/1999/xlink" content-type="doi" xlink:type="simple">10.3897/mycokeys.57.36416.figure3</object-id><object-id xmlns:xlink="http://www.w3.org/1999/xlink" content-type="arpha" xlink:type="simple">E6AD633335A0503CB9090044EBFFCBC5</object-id><label>Figure 3.</label><caption><p><italic><tp:taxon-name><tp:taxon-name-part taxon-name-part-type="genus" reg="Camarophyllopsis">Camarophyllopsis</tp:taxon-name-part> <tp:taxon-name-part taxon-name-part-type="species" reg="olivaceogrisea">olivaceogrisea</tp:taxon-name-part></tp:taxon-name></italic>. <bold>a</bold> Basidiospores <bold>b</bold> basidioles <bold>c</bold> Basidia <bold>d</bold> hyphal terminations in pileipellis <bold>e</bold> stipitipellis. Scale bars: 10 μm (<bold>a–c</bold>); 20 μm (<bold>d, e</bold>).</p></caption><graphic xmlns:xlink="http://www.w3.org/1999/xlink" xlink:href="mycokeys-57-085-g003.jpg" position="float" orientation="portrait" xlink:type="simple" id="oo_327574.jpg"><uri content-type="original_file" xlink:type="simple">https://binary.pensoft.net/fig/327574</uri></graphic></fig><fig id="F4" position="float" orientation="portrait"><object-id xmlns:xlink="http://www.w3.org/1999/xlink" content-type="doi" xlink:type="simple">10.3897/mycokeys.57.36416.figure4</object-id><object-id xmlns:xlink="http://www.w3.org/1999/xlink" content-type="arpha" xlink:type="simple">B56DC00C3E1251E3A8DD5277CB3899C4</object-id><label>Figure 4.</label><caption><p><italic><tp:taxon-name><tp:taxon-name-part taxon-name-part-type="genus" reg="Hodophilus">Hodophilus</tp:taxon-name-part> <tp:taxon-name-part taxon-name-part-type="species" reg="glaberripes">glaberripes</tp:taxon-name-part></tp:taxon-name></italic>. <bold>a</bold> Basidiospores <bold>b</bold> basidia <bold>c</bold> basidioles <bold>d</bold> hyphal terminations in pileipellis e hyphal terminations in stipitipellis. Scale bars: 10 μm (<bold>a–c</bold>); 20 μm (<bold>d, e</bold>).</p></caption><graphic xmlns:xlink="http://www.w3.org/1999/xlink" xlink:href="mycokeys-57-085-g004.jpg" position="float" orientation="portrait" xlink:type="simple" id="oo_327575.jpg"><uri content-type="original_file" xlink:type="simple">https://binary.pensoft.net/fig/327575</uri></graphic></fig></tp:treatment-sec><tp:treatment-sec sec-type="distribution" id="SECID0EORAE"><title>Habit, ecology and distribution.</title><p>Solitary, scattered on soil in mixed forests; currently only known from the Guizhou Province of China.</p></tp:treatment-sec><tp:treatment-sec sec-type="material" id="SECID0ETRAE"><title>Additional specimens examined.</title><p>CHINA. Guizhou Province: Leishan County, Leigongshan National Nature Reserve, alt. 1120 m, 22 July 2014, J. Xu (GDGM44497).</p></tp:treatment-sec></tp:taxon-treatment>
