# Supplementary material for: Two new agaricoid species of the family Clavariaceae (Agaricales, Basidiomycota) from China, representing two newly recorded genera to the country
Source: MycoKeys. 2019 Aug 21;57:85–100. doi: 10.3897/mycokeys.57.36416 (PMC6713665; doi:10.3897/mycokeys.57.36416)
Supplement: XML Treatment for Hodophilus glaberripes [file mycokeys.57.36416-treatment2.xml]

<!DOCTYPE tp:taxon-treatment
  PUBLIC "-//TaxonX//DTD Taxonomic Treatment Publishing DTD v0 20100105//EN" "tax-treatment-NSO.dtd">
<tp:taxon-treatment xmlns:tp="http://www.plazi.org/taxpub"><tp:treatment-meta><kwd-group><label>Taxon classification</label><kwd><named-content xmlns:xlink="http://www.w3.org/1999/xlink" content-type="kingdom">Fungi</named-content></kwd><kwd><named-content xmlns:xlink="http://www.w3.org/1999/xlink" content-type="order">Agaricales</named-content></kwd><kwd><named-content xmlns:xlink="http://www.w3.org/1999/xlink" content-type="family">Clavariaceae</named-content></kwd></kwd-group><mixed-citation publication-type="journal"><person-group><name><surname>Zhang</surname><given-names>Ming</given-names></name><name><surname>Wang</surname><given-names>Chao-Qun</given-names></name><name><surname>Li</surname><given-names>Tai-Hui</given-names></name></person-group><article-title>Two new agaricoid species of the family <tp:taxon-name><tp:taxon-name-part taxon-name-part-type="family">Clavariaceae</tp:taxon-name-part></tp:taxon-name> (<tp:taxon-name><tp:taxon-name-part taxon-name-part-type="order">Agaricales</tp:taxon-name-part></tp:taxon-name>, <tp:taxon-name><tp:taxon-name-part taxon-name-part-type="phylum">Basidiomycota</tp:taxon-name-part></tp:taxon-name>) from China, representing two newly recorded genera to the country</article-title><source>MycoKeys</source><day>21</day><month>8</month><year>2019</year><volume>57</volume><fpage>85</fpage><lpage>100</lpage><pub-id pub-id-type="doi">10.3897/mycokeys.57.36416</pub-id></mixed-citation></tp:treatment-meta><tp:nomenclature><tp:taxon-name><object-id xmlns:xlink="http://www.w3.org/1999/xlink" content-type="arpha" xlink:type="simple">4D2E8D86CC955AD39A7B278A7B1A7CA1</object-id>
            <tp:taxon-name-part taxon-name-part-type="genus" reg="Hodophilus">Hodophilus</tp:taxon-name-part>
            <tp:taxon-name-part taxon-name-part-type="species" reg="glaberripes">glaberripes</tp:taxon-name-part>
            <object-id xmlns:xlink="http://www.w3.org/1999/xlink" content-type="mycobank" xlink:type="simple">MB831125</object-id>
          </tp:taxon-name><tp:taxon-authority>Ming Zhang, C.Q. Wang &amp; T.H. Li</tp:taxon-authority><tp:taxon-status xmlns:xlink="http://www.w3.org/1999/xlink" xlink:type="simple">sp. nov.</tp:taxon-status><xref ref-type="fig" rid="F2">Figs 2c–f</xref><xref ref-type="fig" rid="F4">, 4</xref><!--PageBreak --><!--PageBreak --></tp:nomenclature><tp:treatment-sec sec-type="etymology" id="SECID0ELTAE"><title>Etymology.</title><p>The epithet refers to the glabrous stipe.</p></tp:treatment-sec><tp:treatment-sec sec-type="diagnosis" id="SECID0EQTAE"><title>Diagnosis.</title><p>This species is easily distinguished from other species in the genus <italic><tp:taxon-name><tp:taxon-name-part taxon-name-part-type="genus" reg="Hodophilus">Hodophilus</tp:taxon-name-part></tp:taxon-name></italic> by its larger basidiomata, white, brownish orange to brown pileus, glabrous stipe, slightly yam bean smell and broadly elliptic basidiospores.</p></tp:treatment-sec><tp:treatment-sec sec-type="material" id="SECID0E4TAE"><title>Type.</title><p>CHINA. Guangdong Province: Shaoguan City, Danxiashan National Nature Reserve, alt. 240 m, 10 May 2018, M. Zhang (holotype: GDGM72518!).</p></tp:treatment-sec><tp:treatment-sec sec-type="description" id="SECID0ECUAE"><title>Description.</title><p>Basidiomata small to medium-sized. Pileus 15–50 mm broad, hemispherical, convex to plano-convex at first, then becoming broadly convex or plano-convex but hardly fully expanded to plane, often depressed at disc when old; white to yellowish white at first, then gradually becoming orange white, pale yellow, pale orange, brownish orange, light brown, brown to reddish brown (5A2, 3A3–5A3, 5C4–7C4, 5D5–9D5) when mature and dry, hygrophanous; margin first slightly inflexed, soon straight, slightly crenate when mature, non-striate or indistinctly translucently striate up to one third when wet; surface matt, velvety and later with fine and darker granules or pruina, at first even, but becoming rugose or rough towards the center when mature, often concentrically cracked in dry conditions. Flesh 0.5–2 mm thick in half radius of the pileus, white, pinkish white to pale beige; Lamellae 3–5 mm deep, distant to subdistant, L = 21–32, l = 1–3, short decurrent, notched, orange white to pinkish white (5A2–10A2) when young, brownish orange, light brown, reddish brown to brownish red (5C4–7C4, 5D6–10D6) when mature, unchanging when bruised; edge entire, concolorous or slightly paler than lamella sides. Stipe (50) 80–100 × 3–5 mm, cental, usually flexuous, cylindrical and slightly <!--PageBreak -->narrower downwards; glabrous smooth and shiny, hygrophanous, white to yellowish white at first, becoming pale yellow to pale orange when mature and in dry condition. Odor none or slight yam bean smell, taste mild.</p><p>Basidiospores [210/9/9] (4.5)5–6.5(7) × 4–5(5.5) μm, av. 5.9 × 4.7 μm, Q = (1.0)1.11–1.37(1.4), av. Q = 1.20 ± 0.11, broadly ellipsoid to subglobose, hyaline, smooth, inamyloid, thin-walled. Basidia 4-spored, occasionally 2-spored, (32–) 36–46(–66) × (4–)4.5–6(–7) μm, av. 39.5 × 5.9 μm, tenuated and flexuous towards base, with sterigmata up to 7 μm long. Basidioles cylindrical to narrowly clavate, obtuse, often flexuous, (31–)34–42(–60) × (4–)6–8(–10) μm, av. 40.5 × 6.9 μm. Pleurocystidia absent. Marginal cells on the lamellar edges usually not well differentiated, similar to basidioles on lamellar sides. Lamellar trama composed of sub-parallel or occasionally interwoven and irregularly inflated branched hyphae with elongate cells <!--PageBreak -->(38–)52–98(–160) × (4–)6–14(–20) μm, av. 88 × 9.5 μm. Subhymenium poorly developed. Pileipellis a transition from hymeniderm to epithelium, with hyphal elements 3–10 μm wide, thin-walled, hyaline, terminations usually composed of 1–3 inflated cells; terminal cells obpyriform, subglobous or ellipsoid, rarely sphaero-pedunculate or broadly clavate, (15–)19–46(–50)× (7–)12–22(–30) μm, av. 38.5 × 18 μm. Pileus trama composed of subparallel hyphae (34–)46–89(–130) × (4–)5.5–10 μm, av. 74 × 7.6 μm. Stipitipellis formed of parallel, thin-walled and narrow hyphae 3–6 μm diam. Caulocystidia usually in dense fascicles or patches, thin-walled, repent or ascending; with terminal cells mainly clavate, occasionally subcapitate or obpyriform, obtuse, often pedicellate and flexuous, measuring (18–)22–53(–60)× (4–)5.5–13 μm, av. 43 × 7.5 μm. Clamp connections absent in all tissues.</p></tp:treatment-sec><tp:treatment-sec sec-type="distribution" id="SECID0EOUAE"><title>Habit, ecology and distribution.</title><p>Solitary, scattered on soil in broadleaf forests and mixed forests; currently only known from China.</p></tp:treatment-sec><tp:treatment-sec sec-type="material" id="SECID0ETUAE"><title>Additional specimens examined.</title><p>CHINA. Guangdong Province: Huizhou City, Xiangtoushan National Nature Reserve, alt. 640 m, 18 May 2016, H. Huang (GDGM45940); Shaoguan City, Nanling National Nature Reserve, 800 m, 29 July 2017, M. Zhang (GDGM70329 and GDGM70331); Shaoguan City, Danxiashan National Nature Reserve, 200 m, 27 April 2019, X.R. Zhong (GDGM76367 and GDGM76337), J.P. Li (GDGM76300); Jiangxi Province: Jinggangshan Botanical Garden, 884 m, 20 June 2016, H. Huang (GDGM52374), Z.P. Song (GDGM52545); same location, 21 June 2016, Z.P. Song (GDGM52530 and GDGM52583); Hunan Province: Chenzhou City, Jiulongjiang National Forest Park, alt. 230 m, 14 May 2018 X. R. Zhong (GDGM55689).</p></tp:treatment-sec><tp:treatment-sec><!--Section generated to contain objects referenced in tp:taxon-treatment.--><fig id="F2" position="float" orientation="portrait"><object-id xmlns:xlink="http://www.w3.org/1999/xlink" content-type="doi" xlink:type="simple">10.3897/mycokeys.57.36416.figure2</object-id><object-id xmlns:xlink="http://www.w3.org/1999/xlink" content-type="arpha" xlink:type="simple">D24B6488C37656388AA45ED5D0CB840A</object-id><label>Figure 2.</label><caption><p><bold>a, b</bold> Basidiomata of <italic><tp:taxon-name><tp:taxon-name-part taxon-name-part-type="genus" reg="Camarophyllopsis">Camarophyllopsis</tp:taxon-name-part> <tp:taxon-name-part taxon-name-part-type="species" reg="olivaceogrisea">olivaceogrisea</tp:taxon-name-part></tp:taxon-name></italic> (GDGM44519, holotype) <bold>c–f</bold> basidiomata of <italic><tp:taxon-name><tp:taxon-name-part taxon-name-part-type="genus" reg="Hodophilus">Hodophilus</tp:taxon-name-part> <tp:taxon-name-part taxon-name-part-type="species" reg="glaberripes">glaberripes</tp:taxon-name-part></tp:taxon-name></italic> (e. GDGM72518, holotype). Scale bars: 20 mm (<bold>a, b</bold>); 50 mm (<bold>c–f</bold>).</p></caption><graphic xmlns:xlink="http://www.w3.org/1999/xlink" xlink:href="mycokeys-57-085-g002.jpg" position="float" orientation="portrait" xlink:type="simple" id="oo_327573.jpg"><uri content-type="original_file" xlink:type="simple">https://binary.pensoft.net/fig/327573</uri></graphic></fig><fig id="F4" position="float" orientation="portrait"><object-id xmlns:xlink="http://www.w3.org/1999/xlink" content-type="doi" xlink:type="simple">10.3897/mycokeys.57.36416.figure4</object-id><object-id xmlns:xlink="http://www.w3.org/1999/xlink" content-type="arpha" xlink:type="simple">B56DC00C3E1251E3A8DD5277CB3899C4</object-id><label>Figure 4.</label><caption><p><italic><tp:taxon-name><tp:taxon-name-part taxon-name-part-type="genus" reg="Hodophilus">Hodophilus</tp:taxon-name-part> <tp:taxon-name-part taxon-name-part-type="species" reg="glaberripes">glaberripes</tp:taxon-name-part></tp:taxon-name></italic>. <bold>a</bold> Basidiospores <bold>b</bold> basidia <bold>c</bold> basidioles <bold>d</bold> hyphal terminations in pileipellis e hyphal terminations in stipitipellis. Scale bars: 10 μm (<bold>a–c</bold>); 20 μm (<bold>d, e</bold>).</p></caption><graphic xmlns:xlink="http://www.w3.org/1999/xlink" xlink:href="mycokeys-57-085-g004.jpg" position="float" orientation="portrait" xlink:type="simple" id="oo_327575.jpg"><uri content-type="original_file" xlink:type="simple">https://binary.pensoft.net/fig/327575</uri></graphic></fig></tp:treatment-sec></tp:taxon-treatment>
